# Supplementary material for: Counseling Messages for Adults with Impaired Fasting Glucose in a Public Mobile Healthcare Program: A Structural Topic Model Analysis Using the IMB Framework
Source: Nutrients. 2026 May 12;18(10):1536. doi: 10.3390/nu18101536 (PMC13209786; doi:10.3390/nu18101536)
Supplement: Supplementary file 1 [file nutrients-18-01536-s001.zip]

Archive with 1 entries (1 files):
- nutrients-4253393-supplementary.pdf
